# Supplementary material for: Using Acoustics to Determine Eelgrass Bed Distribution and to Assess the Seasonal Variation of Ecosystem Service
Source: PLoS One. 2016 Mar 8;11(3):e0150890. doi: 10.1371/journal.pone.0150890 (PMC4783055; doi:10.1371/journal.pone.0150890)
Supplement: S1 Dataset — (XLSX) [file pone.0150890.s001.xlsx]

## Sheet: Sheet1
Survey		Threshold (dB)
Year	Month
2011	Nov.	-62
2012	May	-58
2012	Jul.	-41
2012	Sep.	-56
2012	Nov.	-45
2013	May	-54
2013	Jul.	-35
2013	Sep.	-32
2013	Nov.	-34.4
