# Supplementary material for: Using Acoustics to Determine Eelgrass Bed Distribution and to Assess the Seasonal Variation of Ecosystem Service
Source: PLoS One. 2016 Mar 8;11(3):e0150890. doi: 10.1371/journal.pone.0150890 (PMC4783055; doi:10.1371/journal.pone.0150890)
Supplement: S2 Dataset — (XLSX) [file pone.0150890.s002.xlsx]

## Sheet: Sheet1
No.	Year	Month	Survey area	Measurement value (m)	Acoustic height (m)	Acousitc SD (±m)
1	2012	Jul.	North	1	0.914102	0.151799
2				1	1.03976	0.153458
3				1	0.959251	0.164354
4				1.6	1.16266	0.141594
5				0.8	0.92195	0.232649
6				1.1	0.904955	0.192144
7				1.8	1.2003	0.213856
8				1.8	1.08029	0.414671
9				1.3	0.957372	0.263901
10				0.65	0.683936	0.098076
11				0.9	1.12638	0.159674
12			East	0.86	0.667108	0.100797
13	2013	Jul.	North	1.3	0.904116	0.126461
14				1.6	1.15951	0.258539
15				1.2	1.258	0.343339
16				1.5	1.04126	0.221218
17				1.2	1.23471	0.352218
18				0.68	0.587324	0.0878619
19				1.6	1.69737	0.485847
20				1.4	1.42272	0.582007
21				1.55	1.64778	0.422314
22				1.2	1.28921	0.259604
23				0.87	1.23199	0.273257
24				1.1	1.026	0.241857
25			East	0.8	0.808739	0.150837
26				1.15	1.06756	0.28453
27		Sep.	North	0.9	0.925001	0.223156
28				1.1	0.954949	0.152603
29				1.2	1.02642	0.16893
30				1	0.88414	0.151944
31				0.65	0.721976	0.132639
32				0.95	0.925001	0.128198
33				1	0.955646	0.176464
34			East	0.6	0.587957	0.068551
